# Supplementary material for: Exploring the Impact of 3-O-Methylquercetin on Wnt/β-Catenin Pathway Activity and Its Potential in Neural Processes
Source: Pharmaceuticals (Basel). 2025 Nov 6;18(11):1680. doi: 10.3390/ph18111680 (PMC12655151; doi:10.3390/ph18111680)
Supplement: Supplementary file 1 [file pharmaceuticals-18-01680-s001.zip]

Archive with 1 entries (1 files):
- pharmaceuticals-3939558-supplementary.pdf
